# Supplementary material for: Lactose and Galactose Promote the Crystallization of Human Galectin-10
Source: Molecules. 2023 Feb 19;28(4):1979. doi: 10.3390/molecules28041979 (PMC9966682; doi:10.3390/molecules28041979)
Supplement: Supplementary file 1 [file molecules-28-01979-s001.zip]

Archive with 1 entries (1 files):
- molecules-2154981-supplementary.pdf
